# Supplementary material for: Combined Metabolic Activators with Different NAD+ Precursors Improve Metabolic Functions in the Animal Models of Neurodegenerative Diseases
Source: Biomedicines. 2024 Apr 22;12(4):927. doi: 10.3390/biomedicines12040927 (PMC11048203; doi:10.3390/biomedicines12040927)
Supplement: Supplementary file 1 [file biomedicines-12-00927-s001.zip]

Archive with 3 entries (3 files):
- Altay et al_NDD_DatasetS1.xlsx
- Altay et al_NDD_DatasetS2.xlsx
- Figure Legends.pdf
